# Supplementary material for: TimiRGeN: R/Bioconductor package for time series microRNA–mRNA integration and analysis
Source: Bioinformatics. 2021 May 16;37(20):3604–9. doi: 10.1093/bioinformatics/btab377 (PMC8545325; doi:10.1093/bioinformatics/btab377)
Supplement: btab377_Supplementary_Data [file btab377_supplementary_data.zip]

Archive with 17 entries (17 files):
- SupplementaryFigure1_lowRes.eps
- SupplementaryFigure10_lowRes.eps
- SupplementaryFigure11_lowRes.jpg
- SupplementaryFigure12_lowRes.jpeg
- SupplementaryFigure13_lowRes.eps
- SupplementaryFigure14_lowRes.eps
- SupplementaryFigure15_lowRes.jpg
- SupplementaryFigure16_lowRes.eps
- SupplementaryFigure2_lowRes.eps
- SupplementaryFigure3_lowRes.eps
- SupplementaryFigure4_lowRes.eps
- SupplementaryFigure5_lowRes.eps
- SupplementaryFigure6_lowRes.eps
- SupplementaryFigure7_lowRes.eps
- SupplementaryFigure8_lowRes.eps
- SupplementaryFigure9_lowRes.eps
- bioinf-2021-0127.R2_SupplementaryData.pdf
